# Supplementary material for: Selenium-modified bone cement promotes osteoporotic bone defect repair in ovariectomized rats by restoring GPx1-mediated mitochondrial antioxidant functions
Source: Regen Biomater. 2023 Feb 14;10:rbad011. doi: 10.1093/rb/rbad011 (PMC9960915; doi:10.1093/rb/rbad011)
Supplement: rbad011_Supplementary_Data [file rbad011_supplementary_data.zip]

Archive with 2 entries (2 files):
- Supplementary Table.doc
- Supplementary Figures_RB-2022-234.R1.doc
